# Supplementary material for: Reference Whole Genome Sequence Analyses and Characterization of a Novel Carnobacterium maltaromaticum Distinct Sequence Type Isolated from a North American Gray Wolf (Canis lupus) Gastrointestinal Tract
Source: Vet Sci. 2025 Apr 27;12(5):410. doi: 10.3390/vetsci12050410 (PMC12115997; doi:10.3390/vetsci12050410)
Supplement: Supplementary file 1 [file vetsci-12-00410-s001.zip]

Archive with 4 entries (4 files):
- KlewsEtAl_Supplementary Figures S1-S3ver2.pdf
- KlewsEtAl_Supplementary Table S1_ClWan1_GenBank_File.pdf
- KlewsEtAl_Supplementary Table S2  - AntiSMASH results.pdf
- KlewsEtAl_Supplementary Table S3 Type Strain Genome dDDH_ClWan1.pdf
